# Supplementary material for: Identifying Endogenous Cellular Proteins Destabilizing the Propagation of Swi1 Prion upon Overproduction
Source: Viruses. 2022 Jun 23;14(7):1366. doi: 10.3390/v14071366 (PMC9321512; doi:10.3390/v14071366)
Supplement: Supplementary file 1 [file viruses-14-01366-s001.zip]

Archive with 3 entries (3 files):
- Figure S1_Suppression features of prion destablizing proteins.zip
- Table S1_Primers used for PCR.xlsx
- Table S2_List of primary hits against [SWI+].xlsx
