# Supplementary material for: Identifying Endogenous Cellular Proteins Destabilizing the Propagation of Swi1 Prion upon Overproduction
Source: Viruses. 2022 Jun 23;14(7):1366. doi: 10.3390/v14071366 (PMC9321512; doi:10.3390/v14071366)
Supplement: Supplementary file 1 [file viruses-14-01366-s001.zip › Table S1_Primers used for PCR.xlsx]

## Sheet: Sheet1
Gene	Prmer name	Sequence (5' to 3')	Direction	Cloning site (underlined)
SSB1	SSb1-1F	CCCACTAGTATGGCTGAAGGTGTTTTC	forward	SpeI
SSB1	Ssb1-1842R	CCCCTCGAGTTAACGAGAAGACATGGC	reverse	XhoI
BTN2	Btn2-1F	CCCACTAGTATGTTTTCCATATTCAAT	forward	SpeI
BTN2	Btn2-1233R	CCCCCCGGGTTATATCTCCTCAATAAT	reverse	XmaI
LUG1	Lug1-1F	CCCACTAGTATGCCAGATTTGAAGTCC	forward	SpeI
LUG1	Lug1-2424R	CCCCTCGAGCTATGCTTTTAAACTGTA	reverse	XhoI
SIS1	Sis1-1F	CCCACTAGTATGGTCAAGGAGACAAAA	forward	SpeI
SIS1	Sis1-1059R	CCCCCCGGGTTAAAAATTTTCATCTAT	reverse	XmaI
SIW14	Siw14-1F	GGGACTAGTATGGGTTTATATCAAGCA	forward	SpeI
SIW14	Siw14-846R	GGGCTCGAGTTACCATTGTAGAGGCAA	reverse	XhoI
SSZ1	Ssz1-1F	CCCACTAGTATGTCCTCTCCAGTGATT	forward	SpeI
SSZ1	Ssz1-1617R	CCCCTCGAGCTATAATTCACCCTTTAC	reverse	XhoI
UPF1/NAM7	Upf1-1F	CCCACTAGTATGGTCGGTTCCGGTTCT	forward	SpeI
UPF1/NAM7	Upf1-2916R	CCCCTCGAGTTATATTCCCAAATTGCT	reverse	XhoI
UPF2/NMD2	Upf2-1F	CCCCCCGGGATGGACGATGGACGGAAAAAAGAATTG	forward	XmaI
UPF2/NMD2	Upf2-3383R	CCCCTCGAGTCAGTCGAAAGAACGTTT	reverse	XhoI
UPF3	Upf3-1F	CCCACTAGTATGAGCAATGTGGCTGGG	forward	SpeI
UPF3	Upf3-1164R	CCCCTCGAGCTACTTCTTGGTATCATC	reverse	XhoI
ZUO1	Zuo1-1F	CCCACTAGTATGTTTTCTTTACCTACC	forward	SpeI
ZUO1	Zuo1-1302R	CCCCTCGAGTCACACGAAGTAGGACAA	reverse	XhoI
Note: UPF2 contains an intron at very 5' end, which was deleted by PCR through primer of Upf2-1F. Restriction sites are underlined.
