# Supplementary material for: Identifying Endogenous Cellular Proteins Destabilizing the Propagation of Swi1 Prion upon Overproduction
Source: Viruses. 2022 Jun 23;14(7):1366. doi: 10.3390/v14071366 (PMC9321512; doi:10.3390/v14071366)
Supplement: Supplementary file 1 [file viruses-14-01366-s001.zip › Table S2_List of primary hits against [SWI+].xlsx]

## Sheet: 82 anti-prion hits
82 primary hits from the MoBY 2.0 that suppresses the Swi1 prion phenotype - turning Ura- to Ura+ (hit calling cutoff: more than 100 reads)
Systematic Name	Standard Name	Gene Description
YAL048C	GEM1	Outer mitochondrial membrane GTPase, subunit of the ERMES complex; potential regulatory subunit of the ERMES complex that links the ER to mitochondria and may promote inter-organellar calcium and phospholipid exchange as well as coordinating mitochondrial DNA replication and growth; cells lacking Gem1p contain collapsed, globular, or grape-like mitochondria; ortholog of metazoan Miro GTPases
YBR084C-A	RPL19A	Ribosomal 60S subunit protein L19A; rpl19a and rpl19b single null mutations result in slow growth, while the double null mutation is lethal; homologous to mammalian ribosomal protein L19, no bacterial homolog; RPL19A has a paralog, RPL19B, that arose from the whole genome duplication
YCL042W		Putative protein of unknown function; epitope-tagged protein localizes to the cytoplasm
YCR059C	YIH1	Negative regulator of eIF2 kinase Gcn2p; competes with Gcn2p for binding to Gcn1p; may contribute to regulation of translation in response to starvation via regulation of Gcn2p; binds to monomeric actin and to ribosomes and polyribosomes; ortholog of mammalian IMPACT
YDL008W	APC11	Catalytic core subunit, Anaphase-Promoting Complex/Cyclosome (APC/C); which is a ubiquitin-protein ligase required for degradation of anaphase inhibitors, including mitotic cyclins, during the metaphase/anaphase transition; contains a RING-H2 domain that is required for activity
YDL054C	MCH1	Protein with similarity to mammalian monocarboxylate permeases; monocarboxylate permeases are involved in transport of monocarboxylic acids across the plasma membrane but mutant is not deficient in monocarboxylate transport
YDL129W		Protein of unknown function; green fluorescent protein (GFP)-fusion protein localizes to the cytoplasm and the nucleus; YDL129W is not an essential gene; relative distribution to the nucleus increases upon DNA replication stress
YDR147W	EKI1	Ethanolamine kinase; primarily responsible for phosphatidylethanolamine synthesis via the CDP-ethanolamine pathway; exhibits some choline kinase activity, thus contributing to phosphatidylcholine synthesis via the CDP-choline pathway; EKI1 has a paralog, CKI1, that arose from the whole genome duplication
YDR183W	PLP1	Protein that interacts with CCT (chaperonin containing TCP-1) complex; has a role in actin and tubulin folding; has weak similarity to phosducins, which are G-protein regulators
YDR253C	MET32	Zinc-finger DNA-binding transcription factor; involved in transcriptional regulation of the methionine biosynthetic genes; targets strong transcriptional activator Met4p to promoters of sulfur metabolic genes; feedforward loop exists in the regulation of genes controlled by Met4p and Met32p; lack of such a loop for MET31 may account for the differential actions of Met32p and Met31p; MET32 has a p…
YDR305C	HNT2	Dinucleoside triphosphate hydrolase; has similarity to the tumor suppressor FHIT and belongs to the histidine triad (HIT) superfamily of nucleotide-binding proteins
YDR387C	CIN10	Putative transporter; member of the sugar porter family; non-essential gene; overexpression results in elevated colony sectoring, an indicator of chromosomal instability
YER026C	CHO1	Phosphatidylserine synthase; functions in phospholipid biosynthesis; transcriptionally repressed by myo-inositol and choline
YER087W	AIM10	Protein with similarity to tRNA synthetases; non-tagged protein is detected in purified mitochondria; null mutant is viable and displays elevated frequency of mitochondrial genome loss
YER109C	FLO8	Transcription factor; required for flocculation, diploid filamentous growth, and haploid invasive growth; forms a heterodimer with Mss11p that interacts with the Swi/Snf complex during transcriptional activation of FLO1, FLO11, and STA1; S. cerevisiae genome reference strain S288C contains an internal in-frame stop at codon 142, which in other strains encodes tryptophan
YER123W	YCK3	Palmitoylated vacuolar membrane-localized casein kinase I isoform; negatively regulates vacuole fusion during hypertonic stress via phosphorylation of Vps41p; shares essential functions with Hrr25p; regulates vesicle fusion in AP-3 pathway
YFR030W	MET10	Subunit alpha of assimilatory sulfite reductase; complex converts sulfite into sulfide
YFR034C	PHO4	Basic helix-loop-helix (bHLH) transcription factor of the myc-family; activates transcription cooperatively with Pho2p in response to phosphate limitation; binding to 'CACGTG' motif is regulated by chromatin restriction, competitive binding of Cbf1p to the same DNA binding motif and cooperation with Pho2p; function is regulated by phosphorylation at multiple sites and by phosphate availability
YGL033W	HOP2	Meiosis-specific protein that localizes to chromosomes; prevents synapsis between nonhomologous chromosomes and ensures synapsis between homologs; forms complex with Mnd1p to promote homolog pairing and meiotic double-strand break repair; heterodimer of Hop2p-Mnd1p stimulates the Dmc1p-mediated strand invasion
YGL041C-B		Putative protein of unknown function; identified by fungal homology and RT-PCR; SWAT-GFP and mCherry fusion proteins localize to the endoplasmic reticulum
YGL101W	YGK1	5'-deoxynucleotidase involved in deoxyribonucleoside monophosphate degradation; non-essential gene; interacts with the DNA helicase Hpr5p; YGL101W has a paralog, YBR242W, that arose from the whole genome duplication
YGL166W	CUP2	Copper-binding transcription factor; activates transcription of the metallothionein genes CUP1-1 and CUP1-2 in response to elevated copper concentrations; required for regulation of copper genes in response to DNA-damaging reagents; CUP2 has a paralog, HAA1, that arose from the whole genome duplication
YGR177C	ATF2	Alcohol acetyltransferase; may play a role in steroid detoxification; forms volatile esters during fermentation, which is important for brewing and winemaking
YGR200C	ELP2	Subunit of Elongator complex; binds to microtubules via conserved alkaline residues; has two seven-bladed WD40 &#946; propellers; Elongator complex is required for modification of wobble nucleosides in tRNA; target of Kluyveromyces lactis zymocin
YGR204C-A		Putative protein of unknown function; identified by gene-trapping, microarray-based expression analysis, and genome-wide homology searching
YGR249W	MGA1	Protein similar to heat shock transcription factor; multicopy suppressor of pseudohyphal growth defects of ammonium permease mutants
YHR039C	MSC7	Protein of unknown function; green fluorescent protein (GFP)-fusion protein localizes to the endoplasmic reticulum; msc7 mutants are defective in directing meiotic recombination events to homologous chromatids
YHR137W	ARO9	Aromatic aminotransferase II; catalyzes the first step of tryptophan, phenylalanine, and tyrosine catabolism; involved with Aro8p in production of kynurenic acid to detoxify excess tryptophan
YHR138C		Protein of unknown function; similar to Pbi2p; double null mutant lacking Pbi2p and Yhr138cp exhibits highly fragmented vacuoles; protein abundance increases in response to DNA replication stress
YHR150W	PEX28	Peroxisomal integral membrane peroxin; involved in the regulation of peroxisomal size, number and distribution; genetic interactions suggest that Pex28p and Pex29p act at steps upstream of those mediated by Pex30p, Pex31p, and Pex32p
YIL033C	BCY1	Regulatory subunit of the cyclic AMP-dependent protein kinase (PKA); PKA is a component of a signaling pathway that controls a variety of cellular processes, including metabolism, cell cycle, stress response, stationary phase, and sporulation
YIL041W	GVP36	BAR domain protein that localizes to early and late Golgi vesicles; required for adaptation to varying nutrient concentrations, fluid-phase endocytosis, polarization of the actin cytoskeleton, and vacuole biogenesis
YJL155C	FBP26	Fructose-2,6-bisphosphatase, required for glucose metabolism; protein abundance increases in response to DNA replication stress
YJL193W		Putative protein of unknown function; predicted to encode a triose phosphate transporter subfamily member based on phylogenetic analysis; similar to YOR307C/SLY41; deletion mutant has a respiratory growth defect
YKL019W	RAM2	Alpha subunit of farnesyltransferase and geranylgeranyltransferase-I; farnesyltransferase (Ram2p-Ram1p heterodimer) catalyzes the addition of 15-carbon isoprenoid farnesyl to substrate proteins containing a CAAX consensus motif; type I geranylgeranyltransferase (Ram2p-Cdc43p heterodimer) catalyzes the addition of the 20-carbon isoprenoid geranylgeranyl to substrate proteins containing a CaaL cons…
YKR059W	TIF1	Translation initiation factor eIF4A; DEAD-box RNA helicase that couples ATPase activity to mRNA binding and unwinding; ATP hydrolysis accelerates the recruitment of mRNA during 48S preinitiation complex (PIC) assembly; ATPase activity stimulated by either eIF4G1 or by the PIC in an eIF3g and eIFGi subunit-dependent manner, independent of eIF4E and eIF4G; subunit of the mRNA cap-binding protein co…
YLR064W	PER33	Protein that localizes to the endoplasmic reticulum; also associates with the nuclear pore complex; deletion extends chronological lifespan; highly conserved across species, orthologous to human TMEM33 and paralogous to Pom33p; protein abundance increases in response to DNA replication stress
YLR084C	RAX2	Protein required for the maintenance of bud site selection; localizes; localization to the bud neck and previous sites of cell division (bud scars; cytokinesis remnants (CRMs)) is interdependent with Rax2p; required with Rax1p to anchor both Nba1p and Nis1p to CRMs where a Cdc42p inhibitory zone is established preventing repolarization of cells at previous division sites; RAX2 mRNA stability is r…
YLR105C	SEN2	Subunit of the tRNA splicing endonuclease; tRNA splicing endonuclease (Sen complex) is composed of Sen2p, Sen15p, Sen34p, and Sen54p; Sen complex also cleaves the CBP1 mRNA at the mitochondrial surface; Sen2p contains the active site for tRNA 5' splice site cleavage and has similarity to Sen34p and to Archaeal tRNA splicing endonuclease;
YLR137W	RKM5	Protein lysine methyltransferase; monomethylates Lys-46 of the ribosomal large subunit Rpl1a/Rpl1b; member of the seven beta-strand methyltransferase superfamily; orthologs only found among fungal species
YLR177W		Putative protein of unknown function; phosphorylated by Dbf2p-Mob1p in vitro; some strains contain microsatellite polymophisms at this locus; not an essential gene; YLR177W has a paralog, PSP1, that arose from the whole genome duplication
YLR227C	ADY4	Structural component of the meiotic outer plaque; outer plaque is a membrane-organizing center that assembles on the cytoplasmic face of the spindle pole body during meiosis II and triggers the formation of the prospore membrane
YLR271W	CMG1	Putative protein of unknown function; green fluorescent protein (GFP)-fusion protein localizes to the cytoplasm and the nucleus and is induced in response to the DNA-damaging agent MMS
YLR315W	NKP2	Central kinetochore protein and subunit of the Ctf19 complex; mutants have elevated rates of chromosome loss; orthologous to fission yeast kinetochore protein cnl2
YLR316C	TAD3	Subunit of tRNA-specific adenosine-34 deaminase; forms a heterodimer with Tad2p that converts adenosine to inosine at the wobble position of several tRNAs
YLR361C	DCR2	Protein phosphatase; involved in downregulation of the unfolded protein response (UPR), at least in part through dephosphorylation of Ire1p; dosage-dependent positive regulator of the G1/S phase transition through control of the timing of START; physically interacts with, dephosphorylates and destabilizes Sic1p; SWAT-GFP and mCherry fusion proteins localize to the vacuole
YLR368W	MDM30	F-box component of an SCF ubiquitin protein ligase complex; associates with and is required for Fzo1p ubiquitination and for mitochondria fusion; stimulates nuclear export of specific mRNAs; promotes ubiquitin-mediated degradation of Gal4p in some strains
YLR415C		Putative protein of unknown function; YLR415C is not an essential gene
YML028W	TSA1	Thioredoxin peroxidase; acts as both ribosome-associated and free cytoplasmic antioxidant; self-associates to form a HMW chaperone complex under oxidative stress; chaperone activity essential for growth in zinc deficiency; hydrogen peroxide receptor and signal transducer in a light sensing pathway; required for telomere length maintenance; binds and modulates Cdc19p activity; protein abundance in…
YML053C		Putative protein of unknown function; green fluorescent protein (GFP)-fusion protein localizes to the cytoplasm and the nucleus; overexpression causes a cell cycle delay or arrest; YML053C is not an essential gene
YML066C	SMA2	Meiosis-specific prospore membrane protein; required to produce bending force necessary for proper assembly of the prospore membrane during sporulation
YMR001C	CDC5	Polo-like kinase essential for mitotic cell cycle; controls targeting, activation of Rho1p at cell division site via Rho1p guanine nucleotide exchange factors; regulates shape of nucleus, expansion of nuclear envelope during mitosis; implicated in cell divisions in telomerase-negative strains through adaptation to DNA damage, which allows bypass of cell cycle arrest and contributes senescence-spe…
YMR067C	UBX4	UBX domain-containing protein that interacts with Cdc48p; involved in degradation of polyubiquitinated proteins via the ERAD (ER-associated degradation) pathway; modulates the role of the Cdc48p-Nplp-Ufd1p AAA ATPase complex in delivery of misfolded proteins to the proteasome; protein abundance increases in response to DNA replication stress; human ortholog ASPSCR1 partially complements the yeast…
YMR079W	SEC14	Phosphatidylinositol/phosphatidylcholine transfer protein; involved in regulating PtdIns, PtdCho, and ceramide metabolism, products of which regulate intracellular transport and UPR; has a role in localization of lipid raft proteins; functionally homologous to mammalian PITPs; SEC14 has a paralog, YKL091C, that arose from the whole genome duplication
YMR278W	PRM15	Phosphoribomutase; catalyzes interconversion of ribose-1-phosphate and ribose-5-phosphate; has some phosphoglucomutase activity but primary activity in vivo is phosphoribomutase; contributes to ribose recycling in the pentose phosphate pathway; transcription induced in response to stress; green fluorescent protein (GFP)-fusion protein localizes to the cytoplasm and nucleus; non-essential
YNL001W	DOM34	Protein that facilitates ribosomal subunit dissociation; Dom34-Hbs1 complex and Rli1p have roles in dissociating inactive ribosomes to facilitate translation restart, particularly ribosomes stalled in 3' UTRs; required for RNA cleavage in no-go decay, but reports conflict on endonuclease activity; Pelota ortholog; protein abundance increases in response to DNA replication stress; DOM34 has a para…
YNL085W	MKT1	Protein similar to nucleases that forms a complex with Pbp1p; complex may mediate posttranscriptional regulation of HO; involved in propagation of M2 dsRNA satellite of L-A virus; allelic variation affects mitochondrial genome stability, drug resistance, and more; forms cytoplasmic foci upon DNA replication stress; localization to P-bodies under ethanol stress differs between strains
YNL122C	MRP35	Mitochondrial ribosomal protein of the large subunit; homologous to bacterial L35 and human MRPL35 ribosomal proteins
YNL131W	TOM22	Component of the TOM (Translocase of Outer Membrane) complex; responsible for initial import of mitochondrially directed proteins; mediates interaction between TOM and TIM complexes and acts as receptor for precursor proteins; implicated in mitochondrial accumulation of amyloid Î² (AÎ²) peptides via direct interaction with AÎ² peptide residues 25-42 followed by transfer to Tom40p and transport th…
YNL145W	MFA2	Mating pheromone a-factor; made by a cells; interacts with alpha cells to induce cell cycle arrest and other responses leading to mating; biogenesis involves C-terminal modification, N-terminal proteolysis, and export; also encoded by MFA1
YNL199C	GCR2	Transcriptional activator of genes involved in glycolysis; interacts and functions with the DNA-binding protein Gcr1p
YNL245C	CWC25	Splicing factor required for the first step of pre-mRNA splicing; binding to the spliceosome requires Prp2p and Yju2p; heat-stable protein; has similarity to S. pombe Cwf25p
YNR046W	TRM112	Protein involved in methylation of tRNA, rRNA, and translation factors; also involved in ribosome biogenesis; subunit of tRNA methyltransferase (MTase) complexes in combination with Trm9p and Trm11p; N7-methylates G1575 of 18S rRNA as complex with Bud23p; subunit of complex with Mtq2p that methylates Sup45p (eRF1) in the ternary complex eRF1-eRF3-GTP; relative distribution to the nucleus increase…
YNR068C		Putative protein of unknown function; exhibits homology to C-terminal end of Bul1p; expressed as a readthrough product of BSC5, the readthrough locus being termed BUL3; the BUL3 readthrough product is involved in ubiquitin-mediated sorting of plasma membrane proteins and interacts with WW domains of Rsp5p in vitro, but in a functionally different way than the non-readthrough form
YOL162W		Putative protein of unknown function; proposed to be an inactive evolutionary remnant that along with neighboring gene YOL163W may have constituted a second sulfonate transporter and SOA1 paralog that is intact in S. uvarum, S. eubayanus and S. arboricola and named SOA2; member of the Dal5p subfamily of the major facilitator family
YOR038C	HIR2	Subunit of HIR nucleosome assembly complex; involved in regulation of histone gene transcription; recruits Swi-Snf complexes to histone gene promoters; promotes heterochromatic gene silencing with Asf1p; relocalizes to the cytosol in response to hypoxia
YOR089C	VPS21	Endosomal Rab family GTPase; required for endocytic transport and sorting of vacuolar hydrolases; required for endosomal localization of the CORVET complex; required with YPT52 for MVB biogenesis and sorting; involved in autophagy and ionic stress tolerance; geranylgeranylation required for membrane association; protein abundance increases in response to DNA replication stress; mammalian Rab5 hom…
YOR316C-A		Putative protein of unknown function; identified by fungal homology and RT-PCR
YPL013C	MRPS16	Mitochondrial ribosomal protein of the small subunit
YPL032C	SVL3	Protein of unknown function; mutant phenotype suggests a potential role in vacuolar function; green fluorescent protein (GFP)-fusion protein localizes to the cell periphery, cytoplasm, bud, and bud neck; relocalizes from bud neck to cytoplasm upon DNA replication stress; SVL3 has a paralog, PAM1, that arose from the whole genome duplication
YPL074W	YTA6	Putative ATPase of the CDC48/PAS1/SEC18 (AAA) family; localized to the cortex of mother cells but not to daughter cells; relocalizes from cytoplasm to plasma membrane foci upon DNA replication stress
YPL119C	DBP1	ATP-dependent RNA helicase of the DEAD-box protein family; accelerates eIF4F-dependent assembly of 48S translation preinitiation complex (PIC), stimulating recruitment of mRNAs with long, structured 5'-UTRs; cooperates with DEAD-box RNA helicase and paralog Ded1p, stimulating PIC attachment and highly processive scanning by the 40S ribosomal subunit; protein abundance increases in response to DNA…
YPL177C	CUP9	Homeodomain-containing transcriptional repressor; regulates expression of PTR2, which encodes a major peptide transporter; imported peptides activate ubiquitin-dependent proteolysis, resulting in degradation of Cup9p and de-repression of PTR2 transcription; CUP9 has a paralog, TOS8, that arose from the whole genome duplication; protein abundance increases in response to DNA replication stress
YPL184C	MRN1	RNA-binding protein that may be involved in translational regulation; binds specific categories of mRNAs, including those that contain upstream open reading frames (uORFs) and internal ribosome entry sites (IRES); interacts genetically with chromatin remodelers and splicing factors, linking chromatin state, splicing and as a result mRNA maturation
YPL212C	PUS1	tRNA:pseudouridine synthase; introduces pseudouridines at positions 26-28, 34-36, 65, and 67 of tRNA; also acts on U2 snRNA; also pseudouridylates some mRNAs, and pseudouridylation level varies with growth phase; nuclear protein that appears to be involved in tRNA export; PUS1 has a paralog, PUS2, that arose from the whole genome duplication
YPL227C	ALG5	UDP-glucose:dolichyl-phosphate glucosyltransferase; involved in asparagine-linked glycosylation in the endoplasmic reticulum; human ortholog ALG5 can partially complement yeast alg5 mutant
YPL228W	CET1	RNA 5'-triphosphatase involved in mRNA 5' capping; subunit of mRNA capping enzyme, which is a heterotetramer composed of a Cet1p homodimer and two molecules of guanylyltransferase Ceg1p; Cet1p also has a role in regulation of RNAPII pausing at promoter-proximal sites; interaction between Cet1p and Ceg1p is required for Ceg1p nuclear import; mammalian enzyme is single bifunctional polypeptide; hum…
YPR051W	MAK3	Catalytic subunit of the NatC type N-terminal acetyltransferase (NAT); involved in subcellular targeting of select N-terminally acetylated substrates to the Golgi apparatus (Arl3p and Grh1p) and the inner nuclear membrane (Trm1p); required for replication of dsRNA virus; human NatC ortholog, NAA30, functionally complements the null, requiring either auxiliary subunit Mak10p or co-expression of hu…
YPR091C	NVJ2	Lipid-binding ER protein, enriched at nucleus-vacuolar junctions (NVJ); involved in nonvesicular transfer of ceramides from ER to Golgi; may be involved in sterol metabolism or signaling at the NVJ; contains a synaptotagmin-like-mitochondrial-lipid binding protein (SMP) domain; binds phosphatidylinositols and other lipids in a large-scale study; may interact with ribosomes, based on co-purificati…
YPR125W	YLH47	Mitochondrial inner membrane protein; exposed to the mitochondrial matrix; associates with mitochondrial ribosomes; NOT required for respiratory growth; homolog of human Letm1, a protein implicated in Wolf-Hirschhorn syndrome
YPR129W	SCD6	Repressor of translation initiation; binds eIF4G through its RGG domain and inhibits recruitment of the preinitiation complex; also contains an Lsm domain; may have a role in RNA processing; overproduction suppresses null mutation in clathrin heavy chain gene CHC1; forms cytoplasmic foci upon DNA replication stress
YPR154W	PIN3	Negative regulator of actin nucleation-promoting factor activity; interacts with Las17p, a homolog of human Wiskott-Aldrich Syndrome protein (WASP), via an N-terminal SH3 domain, and along with LSB1 cooperatively inhibits the nucleation of actin filaments; short-lived protein whose levels increase in response to thermal stress; induces the formation of the [PIN+] and [RNQ+] prions when overproduc…
